# Supplementary material for: Whole exome sequencing reveals putatively novel associations in retinopathies and drusen formation
Source: Eur J Hum Genet. 2021 Mar 29;29(8):1171–85. doi: 10.1038/s41431-021-00872-3 (PMC8385108; doi:10.1038/s41431-021-00872-3)
Supplement: Supplementary file 1 — Supplementary Table 1 [file 41431_2021_872_MOESM1_ESM.xlsx]

## Sheet: Sheet1
Gene	Annotation	Zygosity in Affected	SNP ID	MAF	SIFT	PROVEAN	Polyphen-2	MutationTaster
Putatively Novel Associations
Family M54
CPAMD8	NM_015692.5:c.1030G>A:p.(Asp344Asn)	Het	rs61744199	0.007916	Tolerated	Neutral	Possibly Damaging	Polymorpishm
	NM_015692.5:c.5305C>A:p.(Pro1769Thr)	Het	rs138669969	0.01451	Not Tolerated		Possibly Damaging	Polymorpishm
LRP1	NM_002332.3:c.650 C>T:p.(Ala217Val)	Het	rs1800127	0.0184	Not Tolerated	Neutral	Benign	Polymorpishm
	NM_002332.3:c.9628 G>C:p.(Glu3210Gln)	Het	rs769969579	2.8x10-5	Tolerated	Neutral	Probably Damaging	Disease Causing
OPA1	NM_130835.2:c.43 C>A:p.(Gln15Lys)	Het	rs75414918	0.006008	Tolerated	Neutral	Benign	Polymorphism
	NM_130835.2:c.1203A>G:p.(Ile437Met)	Het	rs143319805	5.8x10-4	Not Tolerated	Deleterious	Probably Damaging	Disease Causing
PABPC4L	NM_001114734.1: c.628 A>G:p.(Arg210Gly)	Het	rs116807401	0.008933	Tolerated	Deleterious	Possibly Damaging	Disease Causing
	NM_001114734.1: c.1166 G>A:p.(Ser389Asn)	Het	rs6830036	0.005527	Not Tolerated	Neutral	Possibly Damaging	Disease Causing
TSC2	NM_000548.5: c.1100G>A:p.(Arg367Gln)	Het	rs1800725	0.01351	Tolerated	Neutral	Probably Damaging	Disease Causing
	NM_000548.5: c.3140T>C:p.(Val1047Ala)	Het	rs45517284	1.3x10-4	Tolerated	Neutral	Probably Damaging	Disease Causing
TTN	NM_001267550.2: c.4034G>A:p.(Gly1345Asp)	Het	rs36021856	0.01126	Not Tolerated	Deleterious	Probably Damaging	Disease Causing
	NM_001267550.2:c.57478G>C:p.(Val19160Leu)	Het	rs200778464	1.3x10-4	NA	Neutral	Benign	Disease Causing
	NM_001267550.2: c.106787C>T:p.(Thr35596Ile)	Het	rs55842557	0.01114	NA	Deleterious	Benign	Polymorphism
Family M72
C1orf127	NM_001170754.1:c.2137C>T:p.(Arg713Cys/)	Het	rs142519961	0.001199	Tolerated	Neutral	Possibly Damaging	Polymorphism
CEP164	NM_014956.4:c.380C>A:p.(Pro127His)	Het	rs143659874	9.35x10-5	Tolerated	Neutral	Probably Damaging	Polymorphism
DNAH11	NM_001277115.1:c.640A>G:p.(Ile214Val)	Het	rs117064287	0.005818	Tolerated	Neutral	Benign (0.000)	Disease Causing
DPYD	NC_000001.11(NM_000110.3):c.1905+1G>A	Het	rs3918290	0.005689	-	-	-	-
ETV4	NM_001079675.2:c.583T>A:p.(Phe195Ile)	Het	rs150119757	0.00713	Tolerated	Deleterious	Probably Damaging	Disease Causing
FRG1JP	NC_000009.12(NR_033907.2):n.1157+1G>A	Het	rs79004307	1.396x10-5	-	-	-	-
LOXHD1	NM_001145472.2:c.3127G>A:p.(Val1043Ile)	Het	rs182149228	4.046x10-4	Tolerated	Neutral	Probably Damaging	Disease Causing
MIGA1	NM_001270384.1:c.1600A>G:p.(Ile534Val)	Het	rs180835894	2.094x10-5	Tolerated	Neutral	Benign	Disease Causing
MPRIP	NM_015134.3:c.566_568del:p.(Ser189del)	Het	rs3833098	-	-	-	-	Disease Causing
POLI	NM_007195.2:c.1117C>T:p.(Arg373Trp)	Het	rs762455538	1.396x10-5	Not Tolerated	Deleterious	Probably Damaging	Disease Causing
STUM	NM_001003665.3:c.62A>G:p.(Asp21Gly)	Het	Novel	-	Not Tolerated	Neutral	Benign	Polymorphism
TOP2A	NM_001067.3:c.2321A>T:p.(Asn774Ile)	Het	rs61756342	0.001176	Not Tolerated	Deleterious	Possibly Damaging	Disease Causing
UBE2U	NM_152489.1:c.122A>C:p.(Glu41Ala)	Het	Novel	-	Tolerated	Deleterious	Probably Damaging	Disease Causing
VPS13D	NM_015378.3:c.459A>C:p.(Gln153His)	Het	rs116415833	0.001172	Not Tolerated	Deleterious	Possibly Damaging	Disease Causing
ZNF141	NM_003441.2:c.207G>C:p.(Lys69Asn)	Het	rs79869819	0.006387	Tolerated	Neutral	Benign	Polymorphism
ZNF141	NM_003441.2:c.212T>C:p.(Val71Ala)	Het	rs80052234	0.006242	Tolerated	Deleterious	Benign	Polymorphism
ZNF141	NM_003441.2:c.204_205insGA:p.(Lys69fs)	Het	rs782422805	0.006791	-	-	-	-
Partially Solved
Family M73
ACBD5	NM_145698.4:c.116C>T:p.(Thr39Met)	het	rs41282238	0.002911	Not Tolerated	Neutral	Probably Damaging	Disease Causing
ADGRV1	NM_032119.3:c.2660A>G:p.(His887Arg)	het	rs560889543	0.0002405	Tolerated	NA	Probably Damaging	Disease Causing
CDH23	NM_022124.5:c.767G>A:p.(Arg256His)	het	rs371646164	5.4x10-4	Tolerated	Neutral	Probably Damaging	Polymorphism
	NM_022124.5:c.2263C>T:p.(His755Tyr)	homo	rs181255269	0.00139776	Tolerated	Neutral	Probably Damaging	Disease Causing
	NM_022124.5:c.7415T>A:(.Ile2472Asn)	homo	Novel	-	NA	Neutral	Benign	NA
CEP290	NM_025114.3:c.3410G>A:p.(Arg1137Gln)	het	rs774900495	3.5x10-5	Tolerated	Neutral	Benign	Polymorphism
FSCN2	NM_001077182.2:c.1439G>A:p.(Arg480His)	hom	rs536571342	0.001976	Tolerated	Neutral	Benign	Disease Causing
HGSNAT	NM_152419.2:c.1723C>G:p.(Pro575Ala)	het	rs754143732	1.4x10-4	Not Tolerated	Deleterious	Benign	Disease Causing
PEX6	NM_000287.3:c.1802G>A:p.(Arg601Gln)	het	rs34324426	0.002956	Not Tolerated	Deleterious	Probably Damaging	Disease Causing
USH1G	NM_173477.4:c.566G>A:p.(Arg189Gln)	het	rs201644674	0.001988	Tolerated	Neutral	Possibly Damaging	Disease Causing
WDR19	NM_025132.3:c.1595T>C:p.(Ile532Thr)	het	rs749672769	4.3x10-4	Not Tolerated	Deleterious	Probably Damaging	Disease Causing
